# Supplementary material for: Comparative analysis of effectiveness for phage cocktail development against multiple Salmonella serovars and its biofilm control activity
Source: Sci Rep. 2023 Aug 11;13:13054. doi: 10.1038/s41598-023-40228-z (PMC10421930; doi:10.1038/s41598-023-40228-z)
Supplement: Supplementary file 2 — Supplementary Table S1. [file 41598_2023_40228_MOESM2_ESM.xlsx]

## Sheet: Table.S1
Supplementary Table S1 - Salmonella isolates used for phage isolation and host range determination.
Isolate ID	Specie	Serovar	Source
1084654	Salmonella enterica subsp. enterica	Anatum	This study
SA-JF	Salmonella enterica subsp. enterica	Anatum	This study
SA17116	Salmonella enterica subsp. enterica	Anatum	This study
1720	Salmonella enterica subsp. enterica	Cerro	This study
ATCC 13076	Salmonella enterica subsp. enterica	Enteritidis	ATCC
SE02	Salmonella enterica subsp. enterica	Enteritidis	Laboratory of Basic and Applied Bacteriology
SE06	Salmonella enterica subsp. enterica	Enteritidis	Laboratory of Basic and Applied Bacteriology
SE92	Salmonella enterica subsp. enterica	Enteritidis	Laboratory of Basic and Applied Bacteriology
SG	Salmonella enterica subsp. enterica	Gallinarum	This study
SG-JF	Salmonella enterica subsp. enterica	Gallinarum	This study
336	Salmonella enterica subsp. enterica	Heidelberg	Laboratory of Basic and Applied Bacteriology
140	Salmonella enterica subsp. enterica	Heidelberg	Laboratory of Basic and Applied Bacteriology
1080225	Salmonella enterica subsp. enterica	Heidelberg	This study
1084821	Salmonella enterica subsp. enterica	Heidelberg	This study
14344	Salmonella enterica subsp. enterica	Heidelberg	This study
14343	Salmonella enterica subsp. enterica	Heidelberg	This study
1184	Salmonella enterica subsp. enterica	Heidelberg	This study
14339	Salmonella enterica subsp. enterica	Heidelberg	This study
SK20	Salmonella enterica subsp. enterica	Kentucky	Laboratory of Basic and Applied Bacteriology
SK21	Salmonella enterica subsp. enterica	Kentucky	Laboratory of Basic and Applied Bacteriology
SK22	Salmonella enterica subsp. enterica	Kentucky	Laboratory of Basic and Applied Bacteriology
SK25	Salmonella enterica subsp. enterica	Kentucky	Laboratory of Basic and Applied Bacteriology
1079411	Salmonella enterica subsp. enterica	Minnesota	This study
1083883	Salmonella enterica subsp. enterica	Minnesota	This study
1085236	Salmonella enterica subsp. enterica	Minnesota	This study
1083885	Salmonella enterica subsp. enterica	Minnesota	This study
SM-JF	Salmonella enterica subsp. enterica	Minnesota	This study
1075786	Salmonella enterica subsp. enterica	Muenchen	This study
1083284	Salmonella enterica subsp. enterica	O:7, z29, -1, -2-7	This study
SP-JF	Salmonella enterica subsp. enterica	Pullorum	This study
SSP08	Salmonella enterica subsp. enterica	Saint Paul	Laboratory of Basic and Applied Bacteriology
SSP09	Salmonella enterica subsp. enterica	Saint Paul	Laboratory of Basic and Applied Bacteriology
SSP10	Salmonella enterica subsp. enterica	Saint Paul	Laboratory of Basic and Applied Bacteriology
SSP11	Salmonella enterica subsp. enterica	Saint Paul	Laboratory of Basic and Applied Bacteriology
SSP12	Salmonella enterica subsp. enterica	Saint Paul	Laboratory of Basic and Applied Bacteriology
SSP13	Salmonella enterica subsp. enterica	Saint Paul	Laboratory of Basic and Applied Bacteriology
1081484	Salmonella enterica subsp. enterica	Schwarzengrund	This study
SSF14	Salmonella enterica subsp. enterica	Senftenberg	Laboratory of Basic and Applied Bacteriology
SSF15	Salmonella enterica subsp. enterica	Senftenberg	Laboratory of Basic and Applied Bacteriology
SSF16	Salmonella enterica subsp. enterica	Senftenberg	Laboratory of Basic and Applied Bacteriology
SSF17	Salmonella enterica subsp. enterica	Senftenberg	Laboratory of Basic and Applied Bacteriology
SSF18	Salmonella enterica subsp. enterica	Senftenberg	Laboratory of Basic and Applied Bacteriology
SSF19	Salmonella enterica subsp. enterica	Senftenberg	Laboratory of Basic and Applied Bacteriology
1076926	Salmonella enterica subsp. enterica	Tshiongwe	This study
UK1	Salmonella enterica subsp. enterica	Typhimurium	Laboratory of Basic and Applied Bacteriology
ST11641	Salmonella enterica subsp. enterica	Typhimurium	This study
ST29335	Salmonella enterica subsp. enterica	Typhimurium	This study
ST-JF	Salmonella enterica subsp. enterica	Typhimurium	This study
SPL1	Salmonella enterica subsp. enterica	Typhimurium	This study
1088617	Salmonella enterica subsp. enterica	Wanatah	This study
